# Supplementary material for: Comparative Neurotoxic Effects of Doxorubicin and Sunitinib: An In Vitro Study on Human Dopaminergic Neuronal Cells
Source: Molecules. 2025 May 27;30(11):2342. doi: 10.3390/molecules30112342 (PMC12156406; doi:10.3390/molecules30112342)
Supplement: Supplementary file 1 [file molecules-30-02342-s001.zip]

Archive with 1 entries (1 files):
- molecules-3592395-supplementary.pdf
